# Supplementary material for: The Interferon-Inducible Mouse Apolipoprotein L9 and Prohibitins Cooperate to Restrict Theiler’s Virus Replication
Source: PLoS One. 2015 Jul 21;10(7):e0133190. doi: 10.1371/journal.pone.0133190 (PMC4510265; doi:10.1371/journal.pone.0133190)
Supplement: S1 Dataset — Excel file showing the complete set of proteins identified by mass spectrometry, in bands 1 and 2 of Commassie blue-stained gels (see Fig 6A) loaded with FLAG-ApoL9 immunoprecipitates from Neuro-2A and 293T cells. (XLSX) [file pone.0133190.s001.xlsx]

## Sheet: 293T_Band_1
Immunoprecipitation of FLAG-ApoL9b in 293T cells: Mass spectrometry Band #1
Accession	Description	Score	Coverage	# Proteins	# Unique Peptides	# Peptides	# PSMs	# AAs	MW [kDa]	calc. pI
IPI00027252.6	Prohibitin-2	465.728	63.21	9	18	18	144	299	33.2759	9.83252
	A2	Sequence	# PSMs	# Proteins	# Protein Groups	Protein Group Accessions	Modifications	ΔCn	q-Value	PEP	XCorr	Probability	Charge	MH+ [Da]	ΔM [ppm]	RT [min]	# Missed Cleavages
	High	IGGVQQDTILAEGLHFR	20	8	1	IPI00027252.6		0	0	0.0255366	5.61767		3	1855.96	459.163	59.328	0
	High	DFSLILDDVAITELSFSR	9	6	1	IPI00027252.6		0	0	0.0659744	5.37923		2	2043.03	361.208	81.3649	0
	High	IPWFQYPIIYDIR	18	5	1	IPI00027252.6		0	0	0.0451851	4.59943		2	1725.11	35.6647	69.8067	0
	High	AKDFSLILDDVAITELSFSR	2	6	1	IPI00027252.6		0	0	0.189769	4.36924		2	2242.24	307.003	69.6284	1
	High	PNAQELPSMYQR	3	6	1	IPI00027252.6		0	0	0.0741204	4.14087		2	1435.6	680.661	46.3093	0
	High	LLLGAGAVAYGVR	14	9	1	IPI00027252.6		0	0	0.128507	4.09114		2	1260.75	175.733	54.2014	0
	High	FNASQLITQR	18	6	1	IPI00027252.6		0	0	0.150147	3.90025		2	1178.66	274.461	51.7156	0
	High	IYLTADNLVLNLQDESFTR	5	2	1	IPI00027252.6		0	0	0.176064	3.69574		2	2226.18	-141.831	64.4444	0
	High	IVQAEGEAEAAK	5	2	1	IPI00027252.6		0	0	0.0744271	3.39479		2	1215.98	-295.108	36.6196	0
	High	DLQmVNISLR	5	5	1	IPI00027252.6	M4(Oxidation)	0	0	0.324169	3.39033		2	1205.82	328.937	56.3018	0
	High	VLSRPNAQELPSmYQR	3	6	1	IPI00027252.6	M13(Oxidation)	0	0	0.183908	3.35301		3	1906.68	264.355	47.6335	1
	High	VLSRPNAQELPSMYQR	3	6	1	IPI00027252.6		0	0	0.151357	3.26468		2	1889.92	-138.301	49.347	1
	High	PNAQELPSmYQR	3	6	1	IPI00027252.6	M9(Oxidation)	0	0	0.223336	3.23594		2	1450.35	-182.324	43.4504	0
	High	DLQMVNISLR	7	5	1	IPI00027252.6		0	0	0.248004	3.15987		2	1189.1	-270.98	56.6996	0
	High	AQVSLLIR	7	6	1	IPI00027252.6		0	0	0.154201	3.08416		2	900.117	7.02029	60.7876	0
	High	LGLDYEER	8	6	1	IPI00027252.6		0	0	0.241653	2.74641		2	995.577	500.511	54.1087	0
	High	mLGEALSK	1	2	1	IPI00027252.6	M1(Oxidation)	0	0	0.240532	2.43984		2	864.892	-171.179	39.5473	0
	High	ESVFTVEGGHR	1	9	1	IPI00027252.6		0	0	0.151196	2.43373		2	1218.48	139.027	44.0286	0
	High	VLPSIVNEVLK	3	6	1	IPI00027252.6		0	0	0.181495	2.35564		1	1210.91	-474.421	59.3447	0
	High	AQFLVEK	5	3	1	IPI00027252.6		0	0.002359	0.343986	2.49423		2	835.598	725.087	47.9122	0
	High	MLGEALSK	1	2	1	IPI00027252.6		0	0.002359	0.353313	1.72394		1	848.579	-543.928	42.8291	0
	Medium	AIFFNR	3	9	1	IPI00027252.6		0	0.01858	0.388848	1.31464		2	767.996	115.765	54.5128	0
IPI00220327.4	Keratin, type II cytoskeletal 1	397.669	47.05	11	26	28	122	644	65.999	8.11865
	A2	Sequence	# PSMs	# Proteins	# Protein Groups	Protein Group Accessions	Modifications	ΔCn	q-Value	PEP	XCorr	Probability	Charge	MH+ [Da]	ΔM [ppm]	RT [min]	# Missed Cleavages
	High	GGGGGGYGSGGSSYGSGGGSYGSGGGGGGGR	4	1	1	IPI00220327.4		0	0	0.0219314	5.61816		2	2385.7	170.809	37.6152	0
	High	THNLEPYFESFINNLR	10	1	1	IPI00220327.4		0	0	0.105276	5.41218		3	1994.71	-250.721	65.2515	0
	High	LNDLEDALQQAK	8	1	1	IPI00220327.4		0	0	0.0542795	4.62975		2	1358.62	97.6184	52.1167	0
	High	QISNLQQSISDAEQR	7	1	1	IPI00220327.4		0	0	0.243974	4.56714		2	1718.72	516.687	49.3115	0
	High	FLEQQNQVLQTK	9	3	2	IPI00021304.1;IPI00220327.4		0	0	0.237558	4.35297		2	1476.63	-28.6332	44.9794	0
	High	GSYGSGGSSYGSGGGSYGSGGGGGGHGSYGSGSSSGGYR	5	1	1	IPI00220327.4		0	0	0.0563242	4.24906		3	3313.94	-81.1719	43.312	0
	High	NKLNDLEDALQQAK	4	1	1	IPI00220327.4		0	0	0.329218	4.16384		3	1601.37	372.928	52.7541	1
	High	SGGGFSSGSAGIINYQR	3	1	1	IPI00220327.4		0	0	0.226493	4.1463		2	1659.62	513.263	48.8115	0
	High	SLDLDSIIAEVK	5	1	1	IPI00220327.4		0	0	0.0820059	4.09151		2	1303.71	162.101	63.3673	0
	High	SKAEAESLYQSK	3	1	1	IPI00220327.4		0	0	0.26263	4.07477		2	1341.56	73.4275	37.7935	1
	High	SLNNQFASFIDK	7	1	1	IPI00220327.4		0	0	0.136593	3.7682		2	1384.64	79.6374	61.7272	0
	High	YEELQITAGR	3	2	1	IPI00220327.4		0	0	0.154785	3.59946		2	1180.59	242.151	48.9707	0
	High	LALDLEIATYR	9	20	1	IPI00220327.4		0	0	0.125423	3.38014		2	1278.79	234.73	64.7913	0
	High	TNAENEFVTIKK	2	1	1	IPI00220327.4		0	0	0.2294	3.3374		2	1394.29	-197.159	43.8571	1
	High	LDSELKNmQDmVEDYR	1	1	1	IPI00220327.4	M8(Oxidation); M11(Oxidation)	0	0	0.171082	3.31109		3	2020.17	471.526	43.4444	1
	High	NMQDMVEDYR	4	1	1	IPI00220327.4		0	0	0.210675	3.28858		2	1302.27	632.376	50.8098	0
	High	SLNNQFASFIDKVR	1	1	1	IPI00220327.4		0	0	0.255609	3.16836		2	1640.16	183.634	58.9394	1
	High	TNAENEFVTIK	4	1	1	IPI00220327.4		0	0	0.249926	3.04785		2	1265.86	-422.419	51.958	0
	High	IEISELNR	7	2	2	IPI00021304.1;IPI00220327.4		0	0	0.171388	2.8127		2	974.431	336.065	48.4358	0
	High	NMQDmVEDYR	3	1	1	IPI00220327.4	M5(Oxidation)	0	0	0.176619	2.73976		2	1316.77	-516.251	43.651	0
	High	AEAESLYQSK	2	1	1	IPI00220327.4		0	0	0.138881	2.64432		2	1126.22	8.1783	39.6603	0
	High	NSKIEISELNR	1	1	1	IPI00220327.4		0	0	0.301561	2.47188		3	1303.51	41.3134	44.4505	1
	High	DYQELMNTK	4	1	1	IPI00220327.4		0	0	0.250055	2.46281		2	1141.87	-355.111	44.9007	0
	High	LNDLEDALQQAKEDLAR	1	1	1	IPI00220327.4		0	0	0.336816	2.28133		3	1943.59	239.01	61.3719	1
	High	WELLQQVDTSTR	6	1	1	IPI00220327.4		0	0	0.123624	2.19261		2	1476.4	-153.307	56.4973	0
	High	TLLEGEESR	2	1	1	IPI00220327.4		0	0	0.247932	2.11549		2	1033.91	-198.367	41.2963	0
	High	DYQELmNTK	2	1	1	IPI00220327.4	M6(Oxidation)	0	0	0.337149	2.04103		2	1158.12	-131.741	38.0921	0
	High	SLVNLGGSK	1	1	1	IPI00220327.4		0	0	0.176703	1.95743		2	875.385	425.23	44.5727	0
	High	SISISVAR	1	1	1	IPI00220327.4		0	0.004567	0.366653	1.76172		2	833.312	403.62	44.8283	0
	Medium	AQYEDIAQK	2	1	1	IPI00220327.4		0	0.019804	0.406335	2.27268		2	1065.89	-252.298	37.6852	0
	Medium	LDSELKNMQDMVEDYR	1	1	1	IPI00220327.4		0	0.030701	0.436571	3.65692		3	1986.62	-304.769	56.3319	1
IPI00009865.4	Keratin, type I cytoskeletal 10	266.069	39.55	19	17	20	76	584	58.7917	5.21143
	A2	Sequence	# PSMs	# Proteins	# Protein Groups	Protein Group Accessions	Modifications	ΔCn	q-Value	PEP	XCorr	Probability	Charge	MH+ [Da]	ΔM [ppm]	RT [min]	# Missed Cleavages
	High	ELTTEIDNNIEQISSYK	8	1	1	IPI00009865.4		0	0	0.019793	5.5567		2	1998.12	-15.7994	57.2527	0
	High	GSLGGGFSSGGFSGGSFSR	5	1	1	IPI00009865.4		0	0	0.0398036	5.46315		2	1709.56	455.881	51.4035	0
	High	ADLEmQIESLTEELAYLK	4	1	1	IPI00009865.4	M5(Oxidation)	0	0	0.0397794	5.38751		2	2113.79	189.74	73.9597	0
	High	TIDDLKNQILNLTTDNANILLQIDNAR	4	1	1	IPI00009865.4		0	0	0.081577	5.29517		3	3055.22	257.578	71.5575	1
	High	NQILNLTTDNANILLQIDNAR	5	1	1	IPI00009865.4		0	0	0.0473401	5.27776		2	2368.43	-95.7109	63.9409	0
	High	NVSTGDVNVEmNAAPGVDLTQLLNNMR	2	1	1	IPI00009865.4	M11(Oxidation)	0	0	0.0666464	4.77414		3	2891.03	277.015	65.2691	0
	High	ADLEMQIESLTEELAYLK	4	1	1	IPI00009865.4		0	0	0.150635	4.57861		2	2097.47	34.9575	72.2265	0
	High	NVSTGDVNVEmNAAPGVDLTQLLNNmR	3	1	1	IPI00009865.4	M11(Oxidation); M26(Oxidation)	0	0	0.0808605	4.10229		3	2905.83	-136.883	58.2058	0
	High	IRLENEIQTYR	1	1	1	IPI00009865.4		0	0	0.220282	3.88153		2	1435.73	69.8762	47.3054	1
	High	SQYEQLAEQNR	6	1	1	IPI00009865.4		0	0	0.105569	3.83625		2	1366.65	157.256	42.4998	0
	High	ALEESNYELEGK	4	1	1	IPI00009865.4		0	0	0.337966	3.60994		2	1382.11	-261.803	43.9614	0
	High	NVSTGDVNVEMNAAPGVDLTQLLNNMR	3	1	1	IPI00009865.4		0	0	0.204658	3.54285		2	2874.43	68.9392	68.5018	0
	High	SLLEGEGSSGGGGR	3	1	1	IPI00009865.4		0	0	0.0995244	3.37664		2	1263.58	214.976	39.953	0
	High	LENEIQTYR	4	1	1	IPI00009865.4		0	0	0.22198	3.13921		2	1166.59	267.354	43.5605	0
	High	VLDELTLTK	3	1	1	IPI00009865.4		0	0	0.138518	2.98422		2	1032.54	304.191	49.3907	0
	High	QSLEASLAETEGR	4	1	1	IPI00009865.4		0	0	0.146927	2.90924		2	1392.36	632.381	51.8675	0
	High	LKYENEVALR	2	1	1	IPI00009865.4		0	0	0.187533	2.75423		2	1235.73	246.792	46.7807	1
	High	VTMQNLNDR	3	8	3	IPI00217963.3;IPI00384444.6;IPI00009865.4		0	0	0.325459	2.70718		2	1091.53	268.443	41.5583	0
	High	YENEVALR	1	1	1	IPI00009865.4		0	0	0.198596	2.54838		2	994.32	227.107	40.8854	0
	High	DAEAWFNEK	1	4	1	IPI00009865.4		0	0	0.3363	2.49565		2	1110.61	400.523	52.8149	0
	High	LAADDFR	2	27	3	IPI00009865.4;IPI00217963.3;IPI00384444.6		0	0	0.198066	2.09093		2	808.3	517.609	42.696	0
	Medium	QSVEADINGLR	1	6	1	IPI00009865.4		0	0.019804	0.416474	2.45866		2	1202.53	179.035	51.3476	0
	Medium	LASYLDK	3	15	4	IPI00019359.4;IPI00217963.3;IPI00384444.6;IPI00009865.4		0	0.019804	0.414275	1.73125		1	809.754	-227.922	40.9275	0
IPI00021304.1	Keratin, type II cytoskeletal 2 epidermal	256.379	51.16	23	19	27	79	645	65.8254	8.00146
	A2	Sequence	# PSMs	# Proteins	# Protein Groups	Protein Group Accessions	Modifications	ΔCn	q-Value	PEP	XCorr	Probability	Charge	MH+ [Da]	ΔM [ppm]	RT [min]	# Missed Cleavages
	High	FGGFGGPGGVGGLGGPGGFGPGGYPGGIHEVSVNQSLLQPLNVK	3	1	1	IPI00021304.1		0	0	0.0213173	5.47216		3	4094.03	-134.553	65.2137	0
	High	VLYDAEISQIHQSVTDTNVILSMDNSR	3	1	1	IPI00021304.1		0	0	0.0676665	5.08458		3	3050.31	-20.6696	60.746	0
	High	LNDLEEALQQAK	3	1	1	IPI00021304.1		0	0	0.0571946	4.71119		2	1372.1	-307.692	52.8811	0
	High	HGGGGGGFGGGGFGSR	5	1	1	IPI00021304.1		0	0	0.255316	4.48927		3	1322.26	689.304	42.2956	0
	High	TSQNSELNNMQDLVEDYK	1	1	1	IPI00021304.1		0	0	0.0537464	4.46149		2	2128.9	-173.648	56.1459	0
	High	FLEQQNQVLQTK	9	3	2	IPI00021304.1;IPI00220327.4		0	0	0.237558	4.35297		2	1476.63	-28.6332	44.9794	0
	High	SISISVAGGGGGFGAAGGFGGR	3	1	1	IPI00021304.1		0	0	0.0375872	4.27272		2	1839.94	-37.4928	55.1331	0
	High	NLDLDSIIAEVK	5	15	3	IPI00909059.5;IPI00009867.3;IPI00021304.1		0	0	0.170487	3.99478		2	1330.76	176.036	63.2397	0
	High	NVQDAIADAEQR	3	1	1	IPI00021304.1		0	0	0.263809	3.89665		2	1330.06	-256.939	46.3386	0
	High	VDLLNQEIEFLK	2	1	1	IPI00021304.1		0	0	0.125891	3.86234		2	1462.64	644.861	63.7332	0
	High	SKEEAEALYHSK	3	1	1	IPI00021304.1		0	0	0.254687	3.8406		3	1393.25	528.753	37.5485	1
	High	YEELQVTVGR	5	1	1	IPI00021304.1		0	0	0.105182	3.69943		2	1194.49	129.576	47.4395	0
	High	GFSSGSAVVSGGSR	4	1	1	IPI00021304.1		0	0	0.0704142	3.60694		2	1255.35	13.6521	40.751	0
	High	VLYDAEISQIHQSVTDTNVILSmDNSR	1	1	1	IPI00021304.1	M23(Oxidation)	0	0	0.151496	3.58821		3	3066.24	-43.1384	60.0164	0
	High	PINLEPIFQGYIDSLK	1	1	1	IPI00021304.1		0	0	0.2268	3.40568		2	1848.07	-41.7732	68.9164	0
	High	AQYEEIAQR	4	14	2	IPI00021304.1;IPI00909059.5		0	0	0.158198	3.06037		2	1107.73	-421.025	39.7577	0
	High	TSQNSELNNMQDLVEDYKK	1	1	1	IPI00021304.1		0	0	0.211896	3.0064		3	2256.95	-220.377	53.5089	1
	High	LALDVEIATYR	3	18	4	IPI00909059.5;IPI00009867.3;IPI00021304.1;IPI00290857.3		0	0	0.212061	2.93548		2	1264.37	-74.998	55.9687	0
	High	IEISELNR	7	2	2	IPI00021304.1;IPI00220327.4		0	0	0.171388	2.8127		2	974.431	336.065	48.4358	0
	High	YLDGLTAER	3	1	1	IPI00021304.1		0	0	0.0752351	2.8086		2	1037.95	-188.835	45.7658	0
	High	TSQNSELNNmQDLVEDYK	1	1	1	IPI00021304.1	M10(Oxidation)	0	0	0.302305	2.70503		2	2146.2	433.321	47.0116	0
	High	SLVGLGGTK	1	1	1	IPI00021304.1		0	0	0.167604	2.36034		2	832.082	112.744	43.7613	0
	High	FASFIDK	1	45	4	IPI00909059.5;IPI00009867.3;IPI00021304.1;IPI00290857.3		0	0.004567	0.358993	2.0856		2	828.313	429.899	48.8487	0
	High	NKLNDLEEALQQAK	1	1	1	IPI00021304.1		0	0.006606	0.375546	2.98472		2	1614.32	-295.903	54.1147	1
	High	TAAENDFVTLKK	1	1	1	IPI00021304.1		0	0.006606	0.373997	2.57388		2	1337.56	33.8113	44.4264	1
	Medium	DYQELMNVK	2	6	2	IPI00021304.1;IPI00290857.3		0	0.01858	0.403484	2.71609		2	1140.42	103.432	49.0556	0
	Medium	TAAENDFVTLK	1	1	1	IPI00021304.1		0	0.019804	0.410461	2.20823		2	1208.69	-536.883	49.6574	0
	Medium	FASFIDKVR	1	37	4	IPI00909059.5;IPI00009867.3;IPI00021304.1;IPI00290857.3		0	0.027088	0.42929	2.66372		2	1083.33	50.3798	49.6139	1
	Medium	WELLQQmNVGTR	1	1	1	IPI00021304.1	M7(Oxidation)	0	0.042686	0.477007	2.94354		2	1491.63	-55.5269	51.964	0
IPI00019359.4	Keratin, type I cytoskeletal 9	224.21	50.08	3	21	22	60	623	62.0268	5.23682
	A2	Sequence	# PSMs	# Proteins	# Protein Groups	Protein Group Accessions	Modifications	ΔCn	q-Value	PEP	XCorr	Probability	Charge	MH+ [Da]	ΔM [ppm]	RT [min]	# Missed Cleavages
	High	KDIENQYETQITQIEHEVSSSGQEVQSSAK	1	1	1	IPI00019359.4		0	0	0.0340074	7.16684		3	3395.03	128.849	57.4714	1
	High	GGSGGSHGGGSGFGGESGGSYGGGEEASGSGGGYGGGSGK	4	1	1	IPI00019359.4		0	0	0.0329374	6.7723		3	3224.96	-45.0689	41.4245	0
	High	LEKEIETYHNLLEGGQEDFESSGAGK	1	1	1	IPI00019359.4		0	0	0.0174372	6.73264		3	2882.63	192.79	53.2352	1
	High	DIENQYETQITQIEHEVSSSGQEVQSSAK	6	1	1	IPI00019359.4		0	0	0.138429	6.39758		3	3266.85	132.54	59.7307	0
	High	HGVQELEIELQSQLSK	11	1	1	IPI00019359.4		0	0	0.0446141	5.63801		2	1839.13	40.1443	58.469	0
	High	SDLEMQYETLQEELMALK	1	1	1	IPI00019359.4		0	0	0.0515886	5.02807		2	2172.73	112.284	66.0033	0
	High	GGGGSFGYSYGGGSGGGFSASSLGGGFGGGSR	2	1	1	IPI00019359.4		0	0	0.100425	4.62154		2	2706.58	-64.5177	55.3728	0
	High	VQALEEANNDLENK	5	1	1	IPI00019359.4		0	0	0.0454674	4.29844		2	1587.58	-66.9888	44.4445	0
	High	EIETYHNLLEGGQEDFESSGAGK	1	1	1	IPI00019359.4		0	0	0.122511	4.09573		3	2511.99	148.079	53.8107	0
	High	NHKEEmSQLTGQNSGDVNVEINVAPGK	1	1	1	IPI00019359.4	M6(Oxidation)	0	0	0.163753	4.0875		3	2913.11	-14.8857	46.418	1
	High	SDLEMQYETLQEELmALK	2	1	1	IPI00019359.4	M15(Oxidation)	0	0	0.176633	3.90612		2	2187.73	-346.757	64.1995	0
	High	DQIVDLTVGNNK	2	1	1	IPI00019359.4		0	0	0.320281	3.84983		2	1316.38	-54.9026	47.979	0
	High	NYSPYYNTIDDLKDQIVDLTVGNNK	3	1	1	IPI00019359.4		0	0	0.254349	3.75672		3	2904.79	215.382	75.1896	1
	High	SDLEmQYETLQEELmALK	2	1	1	IPI00019359.4	M5(Oxidation); M15(Oxidation)	0	0	0.18464	3.54965		2	2204.18	-139.208	65.281	0
	High	SGGGGGGGLGSGGSIR	2	1	1	IPI00019359.4		0	0	0.202912	3.21552		2	1233.45	137.282	37.2864	0
	High	QGVDADINGLR	2	1	1	IPI00019359.4		0	0	0.223756	3.17517		2	1158.49	200.745	45.6927	0
	High	TLLDIDNTR	3	1	1	IPI00019359.4		0	0	0.181688	2.96821		2	1061.44	239.46	49.4448	0
	High	TLNDMRQEYEQLIAK	1	1	1	IPI00019359.4		0	0	0.239673	2.9002		3	1853.79	364.424	55.0416	1
	High	IKFEMEQNLR	1	1	1	IPI00019359.4		0	0	0.25709	2.50829		2	1308.52	-19.1073	49.3788	1
	High	MTLDDFR	1	1	1	IPI00019359.4		0	0	0.314143	1.13681		1	897.541	-544.434	49.7603	0
	Medium	LASYLDK	3	15	4	IPI00019359.4;IPI00217963.3;IPI00384444.6;IPI00009865.4		0	0.019804	0.414275	1.73125		1	809.754	-227.922	40.9275	0
	Medium	HGVQELEIELQSQLSKK	1	1	1	IPI00019359.4		0	0.025312	0.427996	2.77978		3	1967.12	-57.7608	57.0614	1
	Medium	SDLEmQYETLQEELMALKK	1	1	1	IPI00019359.4	M5(Oxidation)	0	0.044947	0.492549	2.41721		3	2316.1	-243.005	62.4492	1
	Medium	IKFEmEQNLR	2	1	1	IPI00019359.4	M5(Oxidation)	0	0.045903	0.496471	2.62119		3	1325.45	679.655	43.2953	1
	Medium	IQDWYDK	1	1	1	IPI00019359.4		0	0.045903	0.494749	1.427		2	968.029	-27.878	45.1202	0
IPI00009867.3	Keratin, type II cytoskeletal 5	62.1065	23.9	25	8	14	25	590	62.34	7.73779
	A2	Sequence	# PSMs	# Proteins	# Protein Groups	Protein Group Accessions	Modifications	ΔCn	q-Value	PEP	XCorr	Probability	Charge	MH+ [Da]	ΔM [ppm]	RT [min]	# Missed Cleavages
	High	NLDLDSIIAEVK	5	15	3	IPI00909059.5;IPI00009867.3;IPI00021304.1		0	0	0.170487	3.99478		2	1330.76	176.036	63.2397	0
	High	QNLEPLFEQYINNLR	2	11	2	IPI00009867.3;IPI00909059.5		0	0	0.325263	3.78844		3	1892.41	148.754	65.7094	0
	High	LALDVEIATYR	3	18	4	IPI00909059.5;IPI00009867.3;IPI00021304.1;IPI00290857.3		0	0	0.212061	2.93548		2	1264.37	-74.998	55.9687	0
	High	TEAESWYQTK	1	4	1	IPI00009867.3		0	0	0.155903	2.7647		2	1243.5	151.015	43.3465	0
	High	VDALmDEINFmK	1	3	1	IPI00009867.3	M5(Oxidation); M11(Oxidation)	0	0	0.248336	2.66714		2	1458.34	-247.479	51.2135	0
	High	ISISTSGGSFR	2	2	1	IPI00009867.3		0	0	0.20751	2.38313		2	1112.44	193.873	45.7777	0
	High	AQYEEIANR	1	4	1	IPI00009867.3		0	0	0.239393	2.38253		2	1094.51	314.252	38.648	0
	High	QLDSIVGER	1	10	2	IPI00009867.3;IPI00909059.5		0	0	0.323818	2.11928		2	1017.64	506.87	43.8753	0
	High	VDALMDEINFmK	1	3	1	IPI00009867.3	M11(Oxidation)	0	0	0.332952	2.07948		2	1442.51	-128.668	55.2871	0
	High	EYQELMNTK	1	3	1	IPI00009867.3		0	0.002359	0.345424	1.89606		2	1156.51	180.197	42.7018	0
	High	FASFIDK	1	45	4	IPI00909059.5;IPI00009867.3;IPI00021304.1;IPI00290857.3		0	0.004567	0.358993	2.0856		2	828.313	429.899	48.8487	0
	Medium	YEELQQTAGR	1	4	1	IPI00009867.3		0	0.01858	0.395962	2.96676		2	1195.22	-50.1876	37.8359	0
	Medium	SFSTASAITPSVSR	1	4	1	IPI00009867.3		0	0.019804	0.411248	3.31828		2	1411.57	7.42186	46.1991	0
	Medium	FASFIDKVR	1	37	4	IPI00909059.5;IPI00009867.3;IPI00021304.1;IPI00290857.3		0	0.027088	0.42929	2.66372		2	1083.33	50.3798	49.6139	1
	Medium	LAELEEALQK	3	3	1	IPI00009867.3		0	0.035357	0.448942	1.55695		2	1143.76	-483.364	53.4242	0
IPI00384444.6	Keratin, type I cytoskeletal 14	58.7653	34.11	29	6	14	24	472	51.5294	5.16064
	A2	Sequence	# PSMs	# Proteins	# Protein Groups	Protein Group Accessions	Modifications	ΔCn	q-Value	PEP	XCorr	Probability	Charge	MH+ [Da]	ΔM [ppm]	RT [min]	# Missed Cleavages
	High	GQVGGDVNVEMDAAPGVDLSR	1	1	1	IPI00384444.6		0	0	0.282311	4.49007		2	2088.04	365.005	50.9631	0
	High	ILTATVDNANVLLQIDNAR	1	1	1	IPI00384444.6		0	0	0.0897218	4.43524		2	2055.17	-83.0739	58.6106	0
	High	LEQEIATYR	2	14	2	IPI00217963.3;IPI00384444.6		0	0	0.155454	3.30129		2	1122.74	-455.182	42.1843	0
	High	ALEEANADLEVK	1	10	2	IPI00217963.3;IPI00384444.6		0	0	0.239342	3.08682		2	1302.98	429.058	45.8018	0
	High	VLDELTLAR	3	12	2	IPI00384444.6;IPI00217963.3		0	0	0.151351	3.0849		2	1030.44	225.755	50.3605	0
	High	TRLEQEIATYR	2	11	2	IPI00217963.3;IPI00384444.6		0	0	0.305927	2.88092		2	1380.82	200.269	48.0816	1
	High	VTMQNLNDR	3	8	3	IPI00217963.3;IPI00384444.6;IPI00009865.4		0	0	0.325459	2.70718		2	1091.53	268.443	41.5583	0
	High	APSTYGGGLSVSSSR	2	1	1	IPI00384444.6		0	0	0.180393	2.60205		2	1425.92	-422.067	42.9577	0
	High	TKYETELNLR	1	1	1	IPI00384444.6		0	0	0.303439	2.43442		2	1268.32	707.303	44.6078	1
	High	LAADDFR	2	27	3	IPI00009865.4;IPI00217963.3;IPI00384444.6		0	0	0.198066	2.09093		2	808.3	517.609	42.696	0
	High	LLEGEDAHLSSSQFSSGSQSSR	1	2	1	IPI00384444.6		0	0	0.32414	1.8839		2	2309.69	-307.072	45.8139	0
	High	ILNEMR	1	6	2	IPI00384444.6;IPI00217963.3		0	0	0.205212	1.53157		2	775.925	-30.8796	39.9474	0
	Medium	LASYLDK	3	15	4	IPI00019359.4;IPI00217963.3;IPI00384444.6;IPI00009865.4		0	0.019804	0.414275	1.73125		1	809.754	-227.922	40.9275	0
	Medium	EVATNSELVQSGK	1	5	1	IPI00384444.6		0	0.035357	0.448782	2.87868		2	1362.7	160.124	39.2905	0
IPI00909059.5	cDNA FLJ53910, highly similar to Keratin, type II cytoskeletal 6A	57.0289	21.31	27	4	11	21	535	57.8032	8.00146
	A2	Sequence	# PSMs	# Proteins	# Protein Groups	Protein Group Accessions	Modifications	ΔCn	q-Value	PEP	XCorr	Probability	Charge	MH+ [Da]	ΔM [ppm]	RT [min]	# Missed Cleavages
	High	NLDLDSIIAEVK	5	15	3	IPI00909059.5;IPI00009867.3;IPI00021304.1		0	0	0.170487	3.99478		2	1330.76	176.036	63.2397	0
	High	QNLEPLFEQYINNLR	2	11	2	IPI00009867.3;IPI00909059.5		0	0	0.325263	3.78844		3	1892.41	148.754	65.7094	0
	High	AEAESWYQTK	1	9	1	IPI00909059.5		0	0	0.200381	3.08666		2	1213.15	-119.679	43.1045	0
	High	AQYEEIAQR	4	14	2	IPI00021304.1;IPI00909059.5		0	0	0.158198	3.06037		2	1107.73	-421.025	39.7577	0
	High	LALDVEIATYR	3	18	4	IPI00909059.5;IPI00009867.3;IPI00021304.1;IPI00290857.3		0	0	0.212061	2.93548		2	1264.37	-74.998	55.9687	0
	High	ADTLTDEINFLR	1	7	1	IPI00909059.5		0	0	0.300501	2.49734		2	1408.68	92.1016	60.5802	0
	High	QLDSIVGER	1	10	2	IPI00009867.3;IPI00909059.5		0	0	0.323818	2.11928		2	1017.64	506.87	43.8753	0
	High	FASFIDK	1	45	4	IPI00909059.5;IPI00009867.3;IPI00021304.1;IPI00290857.3		0	0.004567	0.358993	2.0856		2	828.313	429.899	48.8487	0
	High	AIGGGLSSVGGGSSTIK	1	6	1	IPI00909059.5		0	0.006606	0.36805	3.47407		2	1448.34	-190.883	45.535	0
	Medium	FASFIDKVR	1	37	4	IPI00909059.5;IPI00009867.3;IPI00021304.1;IPI00290857.3		0	0.027088	0.42929	2.66372		2	1083.33	50.3798	49.6139	1
	Medium	SGFSSVSVSR	1	2	1	IPI00909059.5		0	0.041305	0.473094	2.48001		2	1013.25	148.869	42.0941	0
IPI00217963.3	Keratin, type I cytoskeletal 16	52.1491	28.96	26	4	12	22	473	51.2362	5.04639
	A2	Sequence	# PSMs	# Proteins	# Protein Groups	Protein Group Accessions	Modifications	ΔCn	q-Value	PEP	XCorr	Probability	Charge	MH+ [Da]	ΔM [ppm]	RT [min]	# Missed Cleavages
	High	IIAATIENAQPILQIDNAR	1	3	1	IPI00217963.3		0	0	0.287666	3.86212		2	2066.2	395.141	56.3926	0
	High	GQTGGDVNVEMDAAPGVDLSR	1	1	1	IPI00217963.3		0	0	0.0598039	3.70851		2	2088.89	-172.134	49.6935	0
	High	LEQEIATYR	2	14	2	IPI00217963.3;IPI00384444.6		0	0	0.155454	3.30129		2	1122.74	-455.182	42.1843	0
	High	ALEEANADLEVK	1	10	2	IPI00217963.3;IPI00384444.6		0	0	0.239342	3.08682		2	1302.98	429.058	45.8018	0
	High	VLDELTLAR	3	12	2	IPI00384444.6;IPI00217963.3		0	0	0.151351	3.0849		2	1030.44	225.755	50.3605	0
	High	LLEGEDAHLSSQQASGQSYSSR	1	1	1	IPI00217963.3		0	0	0.283593	3.07194		3	2351.94	210.616	42.5059	0
	High	TRLEQEIATYR	2	11	2	IPI00217963.3;IPI00384444.6		0	0	0.305927	2.88092		2	1380.82	200.269	48.0816	1
	High	VTMQNLNDR	3	8	3	IPI00217963.3;IPI00384444.6;IPI00009865.4		0	0	0.325459	2.70718		2	1091.53	268.443	41.5583	0
	High	APSTYGGGLSVSSR	2	1	1	IPI00217963.3		0	0	0.284774	2.1618		2	1339.57	90.283	43.1955	0
	High	LAADDFR	2	27	3	IPI00009865.4;IPI00217963.3;IPI00384444.6		0	0	0.198066	2.09093		2	808.3	517.609	42.696	0
	High	ILNEMR	1	6	2	IPI00384444.6;IPI00217963.3		0	0	0.205212	1.53157		2	775.925	-30.8796	39.9474	0
	Medium	LASYLDK	3	15	4	IPI00019359.4;IPI00217963.3;IPI00384444.6;IPI00009865.4		0	0.019804	0.414275	1.73125		1	809.754	-227.922	40.9275	0
IPI00290857.3	Keratin, type II cytoskeletal 3	20.1976	6.21	21	1	5	8	628	64.3776	6.48096
	A2	Sequence	# PSMs	# Proteins	# Protein Groups	Protein Group Accessions	Modifications	ΔCn	q-Value	PEP	XCorr	Probability	Charge	MH+ [Da]	ΔM [ppm]	RT [min]	# Missed Cleavages
	High	LALDVEIATYR	3	18	4	IPI00909059.5;IPI00009867.3;IPI00021304.1;IPI00290857.3		0	0	0.212061	2.93548		2	1264.37	-74.998	55.9687	0
	High	FASFIDK	1	45	4	IPI00909059.5;IPI00009867.3;IPI00021304.1;IPI00290857.3		0	0.004567	0.358993	2.0856		2	828.313	429.899	48.8487	0
	Medium	DYQELMNVK	2	6	2	IPI00021304.1;IPI00290857.3		0	0.01858	0.403484	2.71609		2	1140.42	103.432	49.0556	0
	Medium	NMEDLVEDFK	1	2	1	IPI00290857.3		0	0.019804	0.40797	2.14578		2	1240.65	219.994	56.0307	0
	Medium	FASFIDKVR	1	37	4	IPI00909059.5;IPI00009867.3;IPI00021304.1;IPI00290857.3		0	0.027088	0.42929	2.66372		2	1083.33	50.3798	49.6139	1
IPI01014593.1	104 kDa protein	9.38665	2.11	5	1	1	3	899	104.309	5.2749
	A2	Sequence	# PSMs	# Proteins	# Protein Groups	Protein Group Accessions	Modifications	ΔCn	q-Value	PEP	XCorr	Probability	Charge	MH+ [Da]	ΔM [ppm]	RT [min]	# Missed Cleavages
	High	mDESKEGSIQGLEEmQVER	3	5	1	IPI01014593.1	M1(Oxidation); M15(Oxidation)	0	0	0.340464	3.25896		3	2228.39	-16.6315	57.8499	1
IPI00216773.6	Uncharacterized protein	6.5498	3.79	10	1	1	2	396	45.1304	6.1001
	A2	Sequence	# PSMs	# Proteins	# Protein Groups	Protein Group Accessions	Modifications	ΔCn	q-Value	PEP	XCorr	Probability	Charge	MH+ [Da]	ΔM [ppm]	RT [min]	# Missed Cleavages
	High	KVPQVSTPTLVEVSR	2	10	1	IPI00216773.6		0	0	0.229376	2.80359		2	1640.75	-107.034	49.0117	1
IPI00855962.1	Isoform 2 of FK506-binding protein 15	5.97005	1.41	2	1	1	2	1209	132.385	5.17334
	A2	Sequence	# PSMs	# Proteins	# Protein Groups	Protein Group Accessions	Modifications	ΔCn	q-Value	PEP	XCorr	Probability	Charge	MH+ [Da]	ΔM [ppm]	RT [min]	# Missed Cleavages
	High	ELSSTEAGSTVAGAALR	2	2	1	IPI00855962.1		0	0.006606	0.375393	3.38294		3	1621.73	602.403	43.1717	0
IPI00027547.2	Dermcidin	2.81496	10	2	1	1	1	110	11.2768	6.53662
	A2	Sequence	# PSMs	# Proteins	# Protein Groups	Protein Group Accessions	Modifications	ΔCn	q-Value	PEP	XCorr	Probability	Charge	MH+ [Da]	ΔM [ppm]	RT [min]	# Missed Cleavages
	High	DAVEDLESVGK	1	2	1	IPI00027547.2		0	0	0.269576	2.81496		2	1162.27	28.8864	48.7934	0
IPI00410020.1	Isoform 3 of SH3 domain and tetratricopeptide repeats-containing protein 2	2.73078	6.4	1	1	1	1	125	14.5874	9.18799
	A2	Sequence	# PSMs	# Proteins	# Protein Groups	Protein Group Accessions	Modifications	ΔCn	q-Value	PEP	XCorr	Probability	Charge	MH+ [Da]	ΔM [ppm]	RT [min]	# Missed Cleavages
	High	SLcGGAEK	1	1	1	IPI00410020.1	C3(Propionamide)	0	0.002359	0.341681	2.73078		2	836.456	597.948	46.7254	0
IPI00916776.1	Protein	2.66892	12.5	3	1	1	1	96	10.6823	9.05615
	A2	Sequence	# PSMs	# Proteins	# Protein Groups	Protein Group Accessions	Modifications	ΔCn	q-Value	PEP	XCorr	Probability	Charge	MH+ [Da]	ΔM [ppm]	RT [min]	# Missed Cleavages
	Medium	DQPFGIQVRNVR	1	3	1	IPI00916776.1		0	0.044947	0.484034	2.66892		3	1428.72	-632.709	53.9566	1
IPI00742801.1	Isoform 1 of StAR-related lipid transfer protein 8	2.6282	1.96	2	1	1	1	1023	112.53	6.26514
	A2	Sequence	# PSMs	# Proteins	# Protein Groups	Protein Group Accessions	Modifications	ΔCn	q-Value	PEP	XCorr	Probability	Charge	MH+ [Da]	ΔM [ppm]	RT [min]	# Missed Cleavages
	Medium	DLSDNmAATQGLSHmISDcK	1	2	1	IPI00742801.1	M6(Oxidation); M15(Oxidation); C19(Propionamide)	0	0.042686	0.475327	2.6282		3	2241.25	-104.88	56.0245	0
IPI00552768.1	Uncharacterized protein	2.55811	15.29	2	1	1	1	85	9.44569	6.03662
	A2	Sequence	# PSMs	# Proteins	# Protein Groups	Protein Group Accessions	Modifications	ΔCn	q-Value	PEP	XCorr	Probability	Charge	MH+ [Da]	ΔM [ppm]	RT [min]	# Missed Cleavages
	High	TAFQEALDAAGDK	1	2	1	IPI00552768.1		0	0	0.314574	2.55811		2	1337.35	-60.4573	51.1463	0
IPI00398625.5	Hornerin	2.29203	0.67	1	1	1	1	2850	282.228	10.0376
	A2	Sequence	# PSMs	# Proteins	# Protein Groups	Protein Group Accessions	Modifications	ΔCn	q-Value	PEP	XCorr	Probability	Charge	MH+ [Da]	ΔM [ppm]	RT [min]	# Missed Cleavages
	High	GPYESGSGHSSGLGHQESR	1	1	1	IPI00398625.5		0	0	0.280988	2.29203		3	1930.86	467.207	34.2517	0
IPI00976481.1	B-cell receptor CD22 isoform 3 precursor	2.20718	1.2	1	1	1	1	751	84.4262	7.75244
	A2	Sequence	# PSMs	# Proteins	# Protein Groups	Protein Group Accessions	Modifications	ΔCn	q-Value	PEP	XCorr	Probability	Charge	MH+ [Da]	ΔM [ppm]	RT [min]	# Missed Cleavages
	Medium	DAETSPGLR	1	1	1	IPI00976481.1		0	0.027088	0.43087	2.20718		2	946.441	461.152	38.8353	0
IPI00908361.1	cDNA FLJ55352, highly similar to Cutaneous T-cell lymphoma-associated antigen 5	2.09465	2.23	10	1	1	1	672	76.8308	5.5415
	A2	Sequence	# PSMs	# Proteins	# Protein Groups	Protein Group Accessions	Modifications	ΔCn	q-Value	PEP	XCorr	Probability	Charge	MH+ [Da]	ΔM [ppm]	RT [min]	# Missed Cleavages
	Medium	VMTELYQENEMKLHR	1	10	1	IPI00908361.1		0	0.044947	0.491599	2.09465		3	1922.22	-8.9098	44.4131	1
IPI01022421.1	8 kDa protein	2.04047	10.59	2	1	1	1	85	8.46209	4.58936
	A2	Sequence	# PSMs	# Proteins	# Protein Groups	Protein Group Accessions	Modifications	ΔCn	q-Value	PEP	XCorr	Probability	Charge	MH+ [Da]	ΔM [ppm]	RT [min]	# Missed Cleavages
	High	WVGDLPNGR	1	2	1	IPI01022421.1		0	0	0.214206	2.04047		2	1014.32	184.084	45.3814	0
IPI00239413.4	Isoform 7 of Nesprin-2	1.98619	0.24	4	1	1	1	3270	376.957	5.24951
	A2	Sequence	# PSMs	# Proteins	# Protein Groups	Protein Group Accessions	Modifications	ΔCn	q-Value	PEP	XCorr	Probability	Charge	MH+ [Da]	ΔM [ppm]	RT [min]	# Missed Cleavages
	Medium	ELQHDVQK	1	4	1	IPI00239413.4		0	0.041305	0.467384	1.98619		2	997.643	547.183	42.7572	0
IPI01018261.1	Conserved hypothetical protein	1.98153	26.74	16	1	1	1	86	9.63296	9.37842
	A2	Sequence	# PSMs	# Proteins	# Protein Groups	Protein Group Accessions	Modifications	ΔCn	q-Value	PEP	XCorr	Probability	Charge	MH+ [Da]	ΔM [ppm]	RT [min]	# Missed Cleavages
	Medium	YSVWIGGSILASLSTFQQmWISK	1	16	1	IPI01018261.1	M19(Oxidation)	0	0.027088	0.429459	1.98153		2	2619.62	-165.586	78.7293	0
IPI00967757.1	Uncharacterized protein	1.88465	6.49	3	1	1	1	154	17.0594	10.1694
	A2	Sequence	# PSMs	# Proteins	# Protein Groups	Protein Group Accessions	Modifications	ΔCn	q-Value	PEP	XCorr	Probability	Charge	MH+ [Da]	ΔM [ppm]	RT [min]	# Missed Cleavages
	High	LQVLVGDVLK	1	3	1	IPI00967757.1		0	0	0.339525	1.88465		2	1084.46	101.221	55.9989	0
IPI00784283.4	cDNA FLJ59713, highly similar to Homo sapiens SHQ1 homolog (SHQ1), mRNA	1.85383	1.64	2	1	1	1	549	61.5096	4.81787
	A2	Sequence	# PSMs	# Proteins	# Protein Groups	Protein Group Accessions	Modifications	ΔCn	q-Value	PEP	XCorr	Probability	Charge	MH+ [Da]	ΔM [ppm]	RT [min]	# Missed Cleavages
	Medium	NVESAWNIR	1	2	1	IPI00784283.4		0	0.042686	0.473771	1.85383		2	1089.04	-145.196	39.3979	0
IPI00409613.1	Isoform 2 of Arf-GAP with SH3 domain, ANK repeat and PH domain-containing protein 2	1.30244	0.83	2	1	1	1	961	106.915	6.49365
	A2	Sequence	# PSMs	# Proteins	# Protein Groups	Protein Group Accessions	Modifications	ΔCn	q-Value	PEP	XCorr	Probability	Charge	MH+ [Da]	ΔM [ppm]	RT [min]	# Missed Cleavages
	Medium	EIISEVQR	1	2	1	IPI00409613.1		0	0.045903	0.497475	1.30244		1	973.826	-284.212	46.8164	0
IPI00021052.6	Probable G-protein coupled receptor 83	0	9.46	1	1	1	1	423	48.3073	9.15869
	A2	Sequence	# PSMs	# Proteins	# Protein Groups	Protein Group Accessions	Modifications	ΔCn	q-Value	PEP	XCorr	Probability	Charge	MH+ [Da]	ΔM [ppm]	RT [min]	# Missed Cleavages
	Medium	MHSATSLFIVNLAVADIMITLLNTPFTLVRFVNSTWIFGK	1	1	1	IPI00021052.6		0	0.041305	0.472357	1.85444		3	4484.2	-40.218	71.5755	1
IPI00514908.1	Keratinocyte proline-rich protein	0	1.04	1	1	1	1	579	64.0932	8.26514
	A2	Sequence	# PSMs	# Proteins	# Protein Groups	Protein Group Accessions	Modifications	ΔCn	q-Value	PEP	XCorr	Probability	Charge	MH+ [Da]	ΔM [ppm]	RT [min]	# Missed Cleavages
	High	LQLFPR	1	1	1	IPI00514908.1		0	0.004567	0.356922	1.41373		2	774.501	704.285	52.1469	0
IPI00940817.2	94 kDa protein	0	0.86	3	1	1	1	812	93.6107	6.94678
	A2	Sequence	# PSMs	# Proteins	# Protein Groups	Protein Group Accessions	Modifications	ΔCn	q-Value	PEP	XCorr	Probability	Charge	MH+ [Da]	ΔM [ppm]	RT [min]	# Missed Cleavages
	Medium	LFQLESK	1	3	1	IPI00940817.2		0	0.03846	0.456428	1.56526		2	864.767	-291.364	46.0598	0
IPI00965227.1	Uncharacterized protein	0	10.67	4	1	1	2	356	38.4677	4.32275
	A2	Sequence	# PSMs	# Proteins	# Protein Groups	Protein Group Accessions	Modifications	ΔCn	q-Value	PEP	XCorr	Probability	Charge	MH+ [Da]	ΔM [ppm]	RT [min]	# Missed Cleavages
	Medium	CLcYDGFmASMDMKTCIDVNECDLNSNIcmFGECENTK	2	4	1	IPI00965227.1	C3(Propionamide); M8(Oxidation); C29(Propionamide); M30(Oxidation)	0	0.032022	0.441586	1.37208		3	4468.37	47.6997	69.5732	1
IPI00980513.1	Conserved hypothetical protein	0	61.97	1	1	1	1	71	7.39156	4.71631
	A2	Sequence	# PSMs	# Proteins	# Protein Groups	Protein Group Accessions	Modifications	ΔCn	q-Value	PEP	XCorr	Probability	Charge	MH+ [Da]	ΔM [ppm]	RT [min]	# Missed Cleavages
	Medium	mGCLWWVKLGAETVALGVSEPFEGGGAQHTAVPGTLNWLSMEWK	1	1	1	IPI00980513.1	M1(Oxidation)	0	0.030701	0.433507	1.77587		3	4762.24	-54.6012	69.8789	1
IPI01013811.1	Protein	0	4.76	1	1	1	1	168	19.0555	6.52197
	A2	Sequence	# PSMs	# Proteins	# Protein Groups	Protein Group Accessions	Modifications	ΔCn	q-Value	PEP	XCorr	Probability	Charge	MH+ [Da]	ΔM [ppm]	RT [min]	# Missed Cleavages
	Medium	xASIPCPR	1	1	1	IPI01013811.1	X1(L)	0	0.03846	0.460421	1.57198		2	857.405	395.533	44.6947	0

## Sheet: 293T_Band_2
Immunoprecipitation of FLAG-ApoL9b in 293T cells: Mass spectrometry Band #2
Accession	Description	Score	Coverage	# Proteins	# Unique Peptides	# Peptides	# PSMs	# AAs	MW [kDa]	calc. pI
IPI00017334.1	Prohibitin	623.769	80.51	7	20	20	190	272	29.7859	5.75732
IPI00220327.4	Keratin, type II cytoskeletal 1	264.646	44.1	17	22	24	86	644	65.999	8.11865
IPI00019359.4	Keratin, type I cytoskeletal 9	156.161	47.67	1	19	19	44	623	62.0268	5.23682
IPI00009865.4	Keratin, type I cytoskeletal 10	121.847	40.24	17	19	21	40	584	58.7917	5.21143
IPI00021304.1	Keratin, type II cytoskeletal 2 epidermal	118.763	37.21	3	10	15	38	645	65.8254	8.00146
IPI01013292.1	cDNA FLJ60175, highly similar to Prohibitin-2	47.3824	20.19	9	4	4	13	213	23.6876	9.23193
IPI00909059.5	cDNA FLJ53910, highly similar to Keratin, type II cytoskeletal 6A	34.4136	17.01	16	3	8	11	535	57.8032	8.00146
IPI00009867.3	Keratin, type II cytoskeletal 5	27.3025	15.59	7	4	8	9	590	62.34	7.73779
IPI00384444.6	Keratin, type I cytoskeletal 14	23.453	19.7	29	3	8	8	472	51.5294	5.16064
IPI00217963.3	Keratin, type I cytoskeletal 16	16.6594	12.68	25	1	6	6	473	51.2362	5.04639
IPI00217030.10	40S ribosomal protein S4, X isoform	12.6778	14.83	3	4	4	4	263	29.5791	10.1548
IPI00922330.1	Putative uncharacterized protein	7.97488	15.66	19	1	1	3	83	9.05243	4.58936
IPI00027547.2	Dermcidin	5.74897	12.73	2	2	2	2	110	11.2768	6.53662
IPI01014593.1	104 kDa protein	5.68141	2.11	5	1	1	2	899	104.309	5.2749
IPI00007188.6	ADP/ATP translocase 2	4.74566	7.38	3	2	2	2	298	32.8312	9.68604
IPI00216773.6	Uncharacterized protein	3.13266	3.79	10	1	1	1	396	45.1304	6.1001
IPI00855962.1	Isoform 2 of FK506-binding protein 15	2.86122	1.41	2	1	1	1	1209	132.385	5.17334
IPI01013052.1	Uncharacterized protein	2.79561	8.17	2	1	1	1	257	29.3804	6.21436
IPI00004970.5	Small subunit processome component 20 homolog	2.5374	0.47	2	1	1	1	2785	318.182	7.38623
IPI00909752.1	cDNA FLJ50374, weakly similar to Protein groucho	2.52078	1.41	2	1	1	1	568	61.7145	6.75635
IPI00029819.4	Neurogenic locus notch homolog protein 3	2.40888	0.9	1	1	1	1	2321	243.468	5.38916
IPI00023713.1	Hyaluronan synthase 2	2.35964	4.17	1	1	1	1	552	63.5244	8.60205
IPI00794081.1	Uncharacterized protein	2.35593	19.05	2	1	1	1	63	7.08178	7.23975
IPI00642041.1	Catechol O-methyltransferase domain-containing protein 1	2.33997	3.44	1	1	1	1	262	28.7904	8.38232
IPI00939886.1	Myosin-ID (Fragment)	2.19952	5.24	3	1	1	1	401	44.5609	5.22412
IPI00219806.7	Protein S100-A7	2.08747	29.7	1	2	2	2	101	11.4636	6.771
IPI00247300.4	Isoform 9 of Nesprin-1	2.07903	1.13	2	1	1	1	977	111.513	5.33838
IPI00328322.11	Isoform 2 of TATA box-binding protein-associated factor RNA polymerase I subunit C	2.02806	1.81	4	1	1	1	775	84.9313	8.98291
IPI00644494.3	Isoform 4 of Kinesin-like protein KIF20B	1.90063	0.52	4	1	1	1	1722	199.687	5.23682
IPI00107104.1	UPF0368 protein Cxorf26	1.53874	3.86	1	1	1	1	233	26.0407	4.79248
IPI00910009.1	cDNA FLJ53554	1.45889	6.56	1	1	1	1	122	13.1647	8.68994
IPI00020153.4	Protein bassoon	1.20169	0.2	1	1	1	1	3926	416.214	7.54736
IPI00007047.1	Protein S100-A8	0	11.83	1	1	1	1	93	10.8276	7.03467
IPI00398625.5	Hornerin	0	1.68	1	1	1	1	2850	282.228	10.0376
IPI00742661.1	Isoform 2 of 2-methoxy-6-polyprenyl-1,4-benzoquinol methylase, mitochondrial	0	4.07	3	1	1	1	246	27.8961	9.14404
IPI01013811.1	Protein	0	4.76	1	1	1	1	168	19.0555	6.52197

## Sheet: Neuro2A_Band_1
Immunoprecipitation of FLAG-ApoL9b in Neuro-2A cells: Mass spectrometry Band #1
Accession	Description	Score	Coverage	# Proteins	# Unique Peptides	# Peptides	# PSMs	# AAs	MW [kDa]	calc. pI
IPI00321718.4	Prohibitin-2	310.474	60.54	4	16	16	97	299	33.2759	9.83252
IPI00875795.2	apolipoprotein L 9b	82.5022	43.23	2	10	10	28	310	33.3648	6.97607
IPI00130391.1	protease, serine, 1	63.9778	8.13	1	1	1	16	246	26.1178	4.94482
IPI00470126.4	Uncharacterized protein	45.0381	11.37	2	4	6	15	563	60.3249	7.75244
IPI00762364.2	Uncharacterized protein	42.282	13.61	6	3	6	14	463	50.3563	5.43994
IPI01008564.1	Uncharacterized protein	40.9618	11.71	6	4	5	15	461	49.3738	5.021
IPI00625729.2	Keratin, type II cytoskeletal 1	40.0014	5.49	4	2	3	13	637	65.5653	8.14795
IPI00347110.2	Keratin, type II cytoskeletal 73	33.621	6.49	8	2	3	11	539	58.8747	8.08936
IPI00468696.3	Keratin, type I cytoskeletal 42	33.4468	18.36	6	3	8	11	452	50.1019	5.16064
IPI00227140.1	Keratin, type I cytoskeletal 14	29.1309	16.74	7	1	8	10	484	52.8339	5.17334
IPI00420312.4	Keratin, type II cytoskeletal 4	28.1641	5.9	1	1	3	10	525	56.2484	8.14795
IPI00874585.1	Keratin, type I cytoskeletal 16	28.0844	14.71	8	3	7	10	469	51.5743	5.19873
IPI00124499.2	Keratin, type II cytoskeletal 79	21.9268	6.4	1	1	3	6	531	57.5168	7.69385
IPI00986662.1	keratin, type II cytoskeletal 78-like, partial	20.9732	4.77	3	1	2	6	503	55.8458	6.18896
IPI00828528.1	Type I epidermal keratin (Fragment)	19.2145	35.48	5	1	3	6	93	10.6554	6.30322
IPI00131695.3	Serum albumin	15.9097	2.14	1	1	1	4	608	68.6477	6.07471
IPI00112947.1	Keratin, type I cytoskeletal 19	15.6055	11.66	4	3	5	6	403	44.5147	5.38916
IPI00622240.4	Keratin, type II cytoskeletal 2 epidermal	13.3036	3.25	2	2	2	6	707	70.8798	8.06006
IPI00649084.1	Prohibitin	11.6567	21.26	4	2	2	3	207	22.9852	6.3667
IPI00131674.3	trypsinogen 7	9.6813	4.86	1	1	1	3	247	26.405	7.92822
IPI00954628.1	Keratin 24 variant 2	6.1748	4.6	2	1	1	2	391	40.9674	7.37158
IPI00719897.1	trypsin 10	5.83356	14.63	2	2	2	2	246	26.2039	5.8335
IPI00132415.1	Probable dimethyladenosine transferase	5.39439	6.71	1	2	2	2	313	35.252	9.99365
IPI00830215.1	Ig gamma-1 chain C region secreted form	5.23752	10.49	3	2	2	2	324	35.6817	7.40088
IPI00856986.1	Isoform 2 of E3 ubiquitin-protein ligase DTX3L	4.07286	2.75	2	1	1	2	691	76.5311	7.34229
IPI01008148.1	Trypsinogen 5	3.51529	8.13	3	1	1	1	246	26.403	6.63916
IPI00653175.2	Uncharacterized protein	3.18886	2.21	2	1	1	1	407	46.9708	8.41162
IPI00226872.1	Uncharacterized protein	3.03823	12.08	2	2	2	2	240	26.7836	5.13525
IPI00121600.5	Isoform 2 of Low-density lipoprotein receptor-related protein 8	2.97098	2.41	3	1	1	1	870	96.2888	5.13525
IPI00762305.2	Isoform 2 of Transmembrane and TPR repeat-containing protein 3	2.83785	1.67	2	1	1	1	658	74.1621	8.92432
IPI00875675.1	Uncharacterized protein	2.81947	5.43	2	1	1	1	221	24.6534	5.42725
IPI00119169.1	mediator of RNA polymerase II transcription subunit 8 isoform 2	2.40081	8.12	2	1	1	1	234	25.9362	6.90283
IPI00989022.1	actin, cytoplasmic 2-like	2.14291	4.17	9	1	1	1	240	26.2281	6.15088
IPI00896597.1	dedicator of cytokinesis protein 9 isoform 2	1.63704	0.53	5	1	1	1	2058	234.767	7.56201
IPI00622270.1	Synaptosomal-associated protein 23	0	9.05	2	1	1	1	210	23.2464	4.98291
IPI00123119.4	serine/threonine-protein kinase ATR	0	0.42	1	1	1	1	2641	300.827	7.59131
IPI00828443.1	Light chain variable region (Fragment)	0	12.75	18	1	1	1	102	11.1543	6.50732
IPI00123569.4	Isoform 2 of Histone acetyltransferase MYST4	0	1.19	2	1	1	1	1763	196.742	5.50342
IPI00987248.1	14 kDa protein	0	10.77	2	1	1	1	130	14.4537	9.33447
IPI01023311.1	Uncharacterized protein	0	2.44	1	1	1	6	820	94.1163	7.54736

## Sheet: Neuro2A_Band_2
Immunoprecipitation of FLAG-ApoL9b in Neuro-2A cells: Mass spectrometry Band #2
Accession	Description	Score	Coverage	# Proteins	# Unique Peptides	# Peptides	# PSMs	# AAs	MW [kDa]	calc. pI
IPI00133440.1	Prohibitin	218.261	52.21	4	10	10	60	272	29.8019	5.75732
	A2	Sequence	# PSMs	# Proteins	# Protein Groups	Protein Group Accessions	Modifications	ΔCn	q-Value	PEP	XCorr	Probability	Charge	MH+ [Da]	ΔM [ppm]	RT [min]	# Missed Cleavages
	High	FGLALAVAGGVVNSALYNVDAGHR	7	3	1	IPI00133440.1		0	0	0.0366361	6.53472		2	2372.94	106.949	64.0601	0
	High	KLEAAEDIAYQLSR	8	2	1	IPI00133440.1		0	0	0.000201461	5.57486		2	1607.78	-18.3384	51.4586	1
	High	GVQDIVVGEGTHFLIPWVQK	5	3	1	IPI00133440.1		0	0	0.00196758	5.5494		3	2222.9	-305.789	62.0647	0
	High	AATFGLILDDVSLTHLTFGK	9	4	1	IPI00133440.1		0	0	0.0301581	5.23706		2	2121.08	292.925	69.85	0
	High	AAELIANSLATAGDGLIELR	5	2	1	IPI00133440.1		0	0	0.000153928	5.0817		2	1999.75	237.05	58.9937	0
	High	FDAGELITQR	9	4	1	IPI00133440.1		0	0	0.0838959	3.71975		2	1150.6	283.596	53.4876	0
	High	DLQNVNITLR	6	4	1	IPI00133440.1		0	0	0.112518	3.44067		2	1186.78	360.177	55.8625	0
	High	IYTSIGEDYDER	6	3	1	IPI00133440.1		0	0	0.114217	3.13164		2	1461.55	14.3917	43.8648	0
	High	PVASQLPR	4	3	1	IPI00133440.1		0	0	0.13805	2.92344		2	868.263	275.247	35.0629	0
	Medium	ILFRPVASQLPR	1	3	1	IPI00133440.1		0	0.027573	0.2433	2.83911		2	1397.91	145.559	51.8315	1
IPI01008564.1	Uncharacterized protein	54.5874	11.71	6	4	5	18	461	49.3738	5.021
	A2	Sequence	# PSMs	# Proteins	# Protein Groups	Protein Group Accessions	Modifications	ΔCn	q-Value	PEP	XCorr	Probability	Charge	MH+ [Da]	ΔM [ppm]	RT [min]	# Missed Cleavages
	High	ALEESNYELEGK	6	4	1	IPI01008564.1		0	0	0.138755	3.77973		2	1382.44	-16.9707	40.2686	0
	High	LENEIQTYR	5	4	1	IPI01008564.1		0	0	0.0281965	3.5718		2	1166.4	108.739	38.9952	0
	High	QSLEASLAETEGR	2	4	1	IPI01008564.1		0	0	0.00777441	3.49724		2	1391.49	10.1822	46.5468	0
	Medium	QSVEADINGLR	3	6	2	IPI01008564.1;IPI00136056.1		0	0.027573	0.256601	2.62589		2	1202.52	178.223	48.6645	0
	Medium	VTMQNLNDR	2	11	1	IPI01008564.1		0	0.027573	0.188845	2.54242		2	1091.39	139.069	35.8629	0
IPI00130391.1	protease, serine, 1	48.9543	8.13	1	1	1	11	246	26.1178	4.94482
	A2	Sequence	# PSMs	# Proteins	# Protein Groups	Protein Group Accessions	Modifications	ΔCn	q-Value	PEP	XCorr	Probability	Charge	MH+ [Da]	ΔM [ppm]	RT [min]	# Missed Cleavages
	High	LGEHNINVLEGNEQFIDAAK	11	1	1	IPI00130391.1		0	0	0.00467889	5.45055		3	2212.5	34.2063	53.679	0
IPI00625729.2	Keratin, type II cytoskeletal 1	29.0468	3.61	4	2	2	8	637	65.5653	8.14795
	A2	Sequence	# PSMs	# Proteins	# Protein Groups	Protein Group Accessions	Modifications	ΔCn	q-Value	PEP	XCorr	Probability	Charge	MH+ [Da]	ΔM [ppm]	RT [min]	# Missed Cleavages
	High	FLEQQNQVLQTK	6	5	1	IPI00625729.2		0	0	0.0491234	4.48271		2	1476.95	183.95	41.362	0
	High	TNAENEFVTIK	2	1	1	IPI00625729.2		0	0	0.0679451	3.26166		2	1266.58	147.221	48.1746	0
IPI00986662.1	keratin, type II cytoskeletal 78-like, partial	19.9109	4.77	3	1	2	6	503	55.8458	6.18896
	A2	Sequence	# PSMs	# Proteins	# Protein Groups	Protein Group Accessions	Modifications	ΔCn	q-Value	PEP	XCorr	Probability	Charge	MH+ [Da]	ΔM [ppm]	RT [min]	# Missed Cleavages
	High	SLNNQFASFIDK	4	3	1	IPI00986662.1		0	0	0.0673475	4.02272		2	1384.75	153.857	53.2721	0
	High	FLEQQNKVLETK	2	8	3	IPI00124499.2;IPI00222228.5;IPI00986662.1		0	0	0.00743475	3.30925		2	1477.74	25.1921	45.043	1
IPI00468696.3	Keratin, type I cytoskeletal 42	17.3292	11.28	9	3	4	6	452	50.1019	5.16064
	A2	Sequence	# PSMs	# Proteins	# Protein Groups	Protein Group Accessions	Modifications	ΔCn	q-Value	PEP	XCorr	Probability	Charge	MH+ [Da]	ΔM [ppm]	RT [min]	# Missed Cleavages
	High	ALEEANADLEVK	1	1	1	IPI00468696.3		0	0	0.00684671	3.67971		2	1302.16	-206.353	40.8257	0
	High	LEQEIATYR	1	15	2	IPI00136056.1;IPI00468696.3		0	0	0.145774	3.14448		2	1123.5	215.942	38.2503	0
	High	VLDELTLAR	2	6	1	IPI00468696.3		0	0	0.0175156	3.02644		2	1030.05	-157.536	47.23	0
	High	GQVGGDVNVEMDAAPGVDLSR	1	3	1	IPI00468696.3		0	0	0.0865757	2.84792		2	2087.97	333.446	47.9983	0
	High	GQVGGDVNVEmDAAPGVDLSR	1	3	1	IPI00468696.3	M11(Oxidation)	0	0	0.0737354	2.38451		2	2102.79	-231.254	44.2949	0
IPI00990327.1	Uncharacterized protein	17.1332	14.29	3	3	3	5	245	27.4868	9.93506
	A2	Sequence	# PSMs	# Proteins	# Protein Groups	Protein Group Accessions	Modifications	ΔCn	q-Value	PEP	XCorr	Probability	Charge	MH+ [Da]	ΔM [ppm]	RT [min]	# Missed Cleavages
	High	ERHPGSFDVVHVK	1	3	1	IPI00990327.1		0	0	0.0778756	4.16969		3	1508.16	308.306	38.0794	1
	High	VNDTIQIDLETGK	3	2	1	IPI00990327.1		0	0	0.083899	3.81345		2	1447.52	639.219	48.2977	0
	Medium	LSNIFVIGK	1	3	1	IPI00990327.1		0	0.027573	0.262535	3.34176		2	991.066	-155.542	52.0837	0
IPI00136056.1	Isoform 1 of Keratin, type I cytoskeletal 13	16.8429	6.64	7	1	3	6	437	47.7243	4.85596
	A2	Sequence	# PSMs	# Proteins	# Protein Groups	Protein Group Accessions	Modifications	ΔCn	q-Value	PEP	XCorr	Probability	Charge	MH+ [Da]	ΔM [ppm]	RT [min]	# Missed Cleavages
	High	LEQEIATYR	1	15	2	IPI00136056.1;IPI00468696.3		0	0	0.145774	3.14448		2	1123.5	215.942	38.2503	0
	High	IILEIDNAR	2	2	1	IPI00136056.1		0	0	0.0918415	2.8035		2	1056.29	-891.426	46.1603	0
	Medium	QSVEADINGLR	3	6	2	IPI01008564.1;IPI00136056.1		0	0.027573	0.256601	2.62589		2	1202.52	178.223	48.6645	0
IPI00470126.4	Uncharacterized protein	16.1908	7.64	4	2	4	5	563	60.3249	7.75244
	A2	Sequence	# PSMs	# Proteins	# Protein Groups	Protein Group Accessions	Modifications	ΔCn	q-Value	PEP	XCorr	Probability	Charge	MH+ [Da]	ΔM [ppm]	RT [min]	# Missed Cleavages
	High	SLDLDSIIAEVK	2	7	2	IPI00470126.4;IPI00762364.2		0	0	0.126135	4.00558		2	1303.75	197.487	60.0293	0
	High	LALDVEIATYR	1	9	2	IPI00470126.4;IPI00762364.2		0	0	0.00927184	3.20177		2	1264.07	-316.537	52.5502	0
	High	TEAESWYQTK	1	2	1	IPI00470126.4		0	0	0.0654049	2.64455		2	1243.42	85.8379	39.5965	0
	High	YEELQQTAGR	1	2	1	IPI00470126.4		0	0	0.137399	2.51914		2	1195.27	-3.00226	32.967	0
IPI00222228.5	hypothetical protein LOC239673	15.2381	6.51	5	1	3	5	538	58.1882	8.25049
	A2	Sequence	# PSMs	# Proteins	# Protein Groups	Protein Group Accessions	Modifications	ΔCn	q-Value	PEP	XCorr	Probability	Charge	MH+ [Da]	ΔM [ppm]	RT [min]	# Missed Cleavages
	High	SLNLDSIIAEVK	1	1	1	IPI00222228.5		0.0236	0	0.0591763	3.72569		2	1303.3	604.037	62.0587	0
	High	FLEQQNKVLETK	2	8	3	IPI00124499.2;IPI00222228.5;IPI00986662.1		0	0	0.00743475	3.30925		2	1477.74	25.1921	45.043	1
	High	LALDIEIATYR	2	6	1	IPI00222228.5		0	0	0.140657	3.00365		2	1277.95	-425.447	56.7222	0
IPI00762364.2	Uncharacterized protein	13.4536	7.34	4	1	3	4	463	50.3563	5.43994
	A2	Sequence	# PSMs	# Proteins	# Protein Groups	Protein Group Accessions	Modifications	ΔCn	q-Value	PEP	XCorr	Probability	Charge	MH+ [Da]	ΔM [ppm]	RT [min]	# Missed Cleavages
	High	SLDLDSIIAEVK	2	7	2	IPI00470126.4;IPI00762364.2		0	0	0.126135	4.00558		2	1303.75	197.487	60.0293	0
	High	LALDVEIATYR	1	9	2	IPI00470126.4;IPI00762364.2		0	0	0.00927184	3.20177		2	1264.07	-316.537	52.5502	0
	Medium	TAAENEFVTLK	1	2	1	IPI00762364.2		0	0.027573	0.238631	2.42648		2	1222.94	-354.154	45.0803	0
IPI00124499.2	Keratin, type II cytoskeletal 79	12.9354	4.52	1	1	2	4	531	57.5168	7.69385
	A2	Sequence	# PSMs	# Proteins	# Protein Groups	Protein Group Accessions	Modifications	ΔCn	q-Value	PEP	XCorr	Probability	Charge	MH+ [Da]	ΔM [ppm]	RT [min]	# Missed Cleavages
	High	NLDLDSIIAEVK	2	1	1	IPI00124499.2		0	0	0.0298106	3.952		2	1330.95	322.94	61.0482	0
	High	FLEQQNKVLETK	2	8	3	IPI00124499.2;IPI00222228.5;IPI00986662.1		0	0	0.00743475	3.30925		2	1477.74	25.1921	45.043	1
IPI00131674.3	trypsinogen 7	11.4097	4.86	1	1	1	4	247	26.405	7.92822
	A2	Sequence	# PSMs	# Proteins	# Protein Groups	Protein Group Accessions	Modifications	ΔCn	q-Value	PEP	XCorr	Probability	Charge	MH+ [Da]	ΔM [ppm]	RT [min]	# Missed Cleavages
	High	YVNWIQQTIAAN	4	1	1	IPI00131674.3		0	0	0.0628108	2.42041		2	1421.57	-22.4704	60.1203	0
IPI00345025.1	apolipoprotein L 9a	6.97877	8.39	3	2	2	2	310	33.2817	6.97607
	A2	Sequence	# PSMs	# Proteins	# Protein Groups	Protein Group Accessions	Modifications	ΔCn	q-Value	PEP	XCorr	Probability	Charge	MH+ [Da]	ΔM [ppm]	RT [min]	# Missed Cleavages
	Medium	ELTALLAIADR	1	2	1	IPI00345025.1		0	0.01685	0.17981	3.19292		2	1186.91	431.454	56.8876	0
	Medium	HLYEGSASESAEALR	1	3	1	IPI00345025.1		0	0.027573	0.271923	3.78585		3	1621.41	427.517	38.6725	0
IPI00622240.4	Keratin, type II cytoskeletal 2 epidermal	6.84029	1.98	1	1	1	2	707	70.8798	8.06006
	A2	Sequence	# PSMs	# Proteins	# Protein Groups	Protein Group Accessions	Modifications	ΔCn	q-Value	PEP	XCorr	Probability	Charge	MH+ [Da]	ΔM [ppm]	RT [min]	# Missed Cleavages
	High	GFSSGSAVVSGGSR	2	1	1	IPI00622240.4		0	0	0.0444821	3.55526		2	1254.91	-332.444	36.3996	0
IPI00128108.1	trypsin 4	6.59072	8.13	4	1	1	2	246	26.2569	5.80811
	A2	Sequence	# PSMs	# Proteins	# Protein Groups	Protein Group Accessions	Modifications	ΔCn	q-Value	PEP	XCorr	Probability	Charge	MH+ [Da]	ΔM [ppm]	RT [min]	# Missed Cleavages
	High	LGEHNINVLEGNEQFVNSAK	2	4	1	IPI00128108.1		0	0	0.107072	3.16623		2	2213.85	195.709	50.152	0
IPI00850020.1	If kappa light chain (Fragment)	5.77324	12.33	23	2	2	2	219	24.1498	7.32764
	A2	Sequence	# PSMs	# Proteins	# Protein Groups	Protein Group Accessions	Modifications	ΔCn	q-Value	PEP	XCorr	Probability	Charge	MH+ [Da]	ΔM [ppm]	RT [min]	# Missed Cleavages
	High	FSGSGSGTDFTLK	1	18	1	IPI00850020.1		0	0	0.139296	3.11243		2	1304.09	-237.542	44.3988	0
	High	DSTYSmSSTLTLTK	1	8	1	IPI00850020.1	M6(Oxidation)	0	0	0.0437659	2.66081		2	1551.41	-196.806	40.7961	0
IPI00127841.3	ADP/ATP translocase 2	5.70475	12.08	2	2	3	3	298	32.9102	9.72998
	A2	Sequence	# PSMs	# Proteins	# Protein Groups	Protein Group Accessions	Modifications	ΔCn	q-Value	PEP	XCorr	Probability	Charge	MH+ [Da]	ΔM [ppm]	RT [min]	# Missed Cleavages
	High	DFLAGGVAAAISK	1	1	1	IPI00127841.3		0	0	0.0541563	2.17747		2	1219.58	-679.869	52.1632	0
	Medium	AAYFGIYDTAK	1	1	1	IPI00127841.3		0	0.027573	0.219943	1.89248		2	1220.37	-2.48165	48.3657	0
	Medium	YFPTQALNFAFK	1	3	2	IPI00115564.5;IPI00127841.3		0	0.027573	0.261448	1.63479		2	1446.93	-518.459	59.588	0
IPI00719897.1	trypsin 10	4.94367	10.57	1	1	1	1	246	26.2039	5.8335
	A2	Sequence	# PSMs	# Proteins	# Protein Groups	Protein Group Accessions	Modifications	ΔCn	q-Value	PEP	XCorr	Probability	Charge	MH+ [Da]	ΔM [ppm]	RT [min]	# Missed Cleavages
	Medium	LGEHNINVLEGNEQFIDAANIIKHPK	1	1	1	IPI00719897.1		0	0.027573	0.285185	4.94367		3	2915.65	127.318	59.1473	1
IPI00115564.5	ADP/ATP translocase 1	4.60959	8.39	2	1	2	2	298	32.8831	9.71533
	A2	Sequence	# PSMs	# Proteins	# Protein Groups	Protein Group Accessions	Modifications	ΔCn	q-Value	PEP	XCorr	Probability	Charge	MH+ [Da]	ΔM [ppm]	RT [min]	# Missed Cleavages
	Medium	DFLAGGIAAAVSK	1	1	1	IPI00115564.5		0	0.027573	0.19376	2.9748		2	1220.66	207.362	53.1681	0
	Medium	YFPTQALNFAFK	1	3	2	IPI00115564.5;IPI00127841.3		0	0.027573	0.261448	1.63479		2	1446.93	-518.459	59.588	0
IPI00890196.2	60S ribosomal protein L13	2.62885	5.79	5	1	1	1	190	22.0848	9.979
	A2	Sequence	# PSMs	# Proteins	# Protein Groups	Protein Group Accessions	Modifications	ΔCn	q-Value	PEP	XCorr	Probability	Charge	MH+ [Da]	ΔM [ppm]	RT [min]	# Missed Cleavages
	Medium	STESLQANVQR	1	5	1	IPI00890196.2		0	0.027573	0.231383	2.62885		2	1233.23	-73.1575	33.7349	0
IPI00122548.4	Voltage-dependent anion-selective channel protein 3	2.46291	4.59	2	1	1	1	283	30.7334	8.79248
	A2	Sequence	# PSMs	# Proteins	# Protein Groups	Protein Group Accessions	Modifications	ΔCn	q-Value	PEP	XCorr	Probability	Charge	MH+ [Da]	ΔM [ppm]	RT [min]	# Missed Cleavages
	Medium	LTLDTIFVPNTGK	1	2	1	IPI00122548.4		0	0.027573	0.234387	2.46291		2	1419.91	177.177	56.0705	0
IPI00459652.3	Cap-specific mRNA (nucleoside-2'-O-)-methyltransferase 1	2.08718	1.55	1	1	1	1	837	95.6151	7.26904
	A2	Sequence	# PSMs	# Proteins	# Protein Groups	Protein Group Accessions	Modifications	ΔCn	q-Value	PEP	XCorr	Probability	Charge	MH+ [Da]	ΔM [ppm]	RT [min]	# Missed Cleavages
	Medium	ECLQLWKIPDQAR	1	1	1	IPI00459652.3		0	0.027573	0.194845	2.08718		2	1600.53	-224.561	50.0852	1

## Sheet: 293T_details
293T cells
Accession	Description	Score	Coverage	# Proteins	# Unique Peptides	# Peptides	# PSMs	# AAs	MW [kDa]
IPI00017334.1	Prohibitin	623.769	80.51	7	20	20	190	272	29.7859
Probability	Sequence	# PSMs	# Proteins	# Protein Groups	Protein Group Accessions	Modifications	ΔCn	q-Value	PEP	XCorr	Charge	MH+ [Da]	ΔM [ppm]	RT [min]	# Missed Cleavages
High	FGLALAVAGGVVNSALYNVDAGHR	16	6	1	IPI00017334.1		0	0	9.39938e-09	6.48692	2	2373.32	265.041	68.8142	0
High	GVQDIVVGEGTHFLIPWVQK	12	6	1	IPI00017334.1		0	0	4.93909e-08	6.25262	3	2224.41	369.743	72.4125	0
High	AATFGLILDDVSLTHLTFGK	27	5	1	IPI00017334.1		0	0	3.64192e-07	5.87732	2	2120.95	232.741	75.6044	0
High	KLEAAEDIAYQLSR	18	1	1	IPI00017334.1		0	0	4.40417e-06	5.50381	2	1607.3	-312.412	54.1773	1
High	AAELIANSLATAGDGLIELR	27	2	1	IPI00017334.1		0	0	2.56251e-06	5.23139	3	1999.74	232.313	72.4186	0
High	FDAGELITQR	18	6	1	IPI00017334.1		0	0	1.8321e-05	3.86386	2	1150.57	257.08	54.9124	0
High	NITYLPAGQSVLLQLPQ	2	1	1	IPI00017334.1		0	0	0.0126395	3.82317	2	1856.51	180.18	62.482	0
High	DLQNVNITLR	14	6	1	IPI00017334.1		0	0	0.00114922	3.60733	2	1186.85	413.333	55.2013	0
High	IFTSIGEDYDER	11	6	1	IPI00017334.1		0	0	0.000115852	3.55419	2	1445.66	89.5461	49.0765	0
High	LEAAEDIAYQLSR	1	1	1	IPI00017334.1		0	0	0.0168603	3.50006	2	1479.78	103.113	55.8621	0
High	PVASQLPR	7	6	1	IPI00017334.1		0	0	0.000884377	2.87985	2	868.328	349.593	39.74	0
High	ILFRPVASQLPR	15	6	1	IPI00017334.1		0	0	0.0220395	2.86925	2	1397.95	174.807	52.5632	1
High	VLPSITTEILK	6	6	1	IPI00017334.1		0	0	0.000497362	2.1333	2	1214.53	32.577	57.4768	0
High	NVPVITGSK	2	6	1	IPI00017334.1		0	0	0.0102936	1.88302	1	914.7	-413.523	40.1193	0
High	AVIFDR	2	6	1	IPI00017334.1		0	0	0.0248251	1.21531	2	721.3	627.733	44.1368	0
High	AAIISAEGDSK	4	2	1	IPI00017334.1		0	0.002583	0.0351682	2.40939	2	1062.57	385.467	40.0002	0
High	VFESIGK	1	7	1	IPI00017334.1		0	0.002583	0.0352805	2.08042	2	780.199	367.526	41.4686	0
Medium	GVQDIVVGEGTHFLIPWVQKPIIFDcR	2	6	1	IPI00017334.1	C26(Propionamide)	0	0.012212	0.112454	3.28987	3	3140.39	220.006	68.2727	1
Medium	EFTEAVEAK	4	5	1	IPI00017334.1		0	0.022824	0.163605	1.68732	2	1023.85	-262.753	42.0156	0
Medium	PIIFDcR	1	6	1	IPI00017334.1	C6(Propionamide)	0	0.03988	0.349383	1.98494	2	935.403	285.392	50.5136	0
IPI00027252.6	Prohibitin-2	465.728	63.21	9	18	18	144	299	33.2759	9.83252
Probability	Sequence	# PSMs	# Proteins	# Protein Groups	Protein Group Accessions	Modifications	ΔCn	q-Value	PEP	XCorr	Charge	MH+ [Da]	ΔM [ppm]	RT [min]	# Missed Cleavages
High	IGGVQQDTILAEGLHFR	20	8	1	IPI00027252.6		0	0	0.0255366	5.61767	3	1855.96	459.163	59.328	0
High	DFSLILDDVAITELSFSR	9	6	1	IPI00027252.6		0	0	0.0659744	5.37923	2	2043.03	361.208	81.3649	0
High	IPWFQYPIIYDIR	18	5	1	IPI00027252.6		0	0	0.0451851	4.59943	2	1725.11	35.6647	69.8067	0
High	AKDFSLILDDVAITELSFSR	2	6	1	IPI00027252.6		0	0	0.189769	4.36924	2	2242.24	307.003	69.6284	1
High	PNAQELPSMYQR	3	6	1	IPI00027252.6		0	0	0.0741204	4.14087	2	1435.6	680.661	46.3093	0
High	LLLGAGAVAYGVR	14	9	1	IPI00027252.6		0	0	0.128507	4.09114	2	1260.75	175.733	54.2014	0
High	FNASQLITQR	18	6	1	IPI00027252.6		0	0	0.150147	3.90025	2	1178.66	274.461	51.7156	0
High	IYLTADNLVLNLQDESFTR	5	2	1	IPI00027252.6		0	0	0.176064	3.69574	2	2226.18	-141.831	64.4444	0
High	IVQAEGEAEAAK	5	2	1	IPI00027252.6		0	0	0.0744271	3.39479	2	1215.98	-295.108	36.6196	0
High	DLQmVNISLR	5	5	1	IPI00027252.6	M4(Oxidation)	0	0	0.324169	3.39033	2	1205.82	328.937	56.3018	0
High	VLSRPNAQELPSmYQR	3	6	1	IPI00027252.6	M13(Oxidation)	0	0	0.183908	3.35301	3	1906.68	264.355	47.6335	1
High	VLSRPNAQELPSMYQR	3	6	1	IPI00027252.6		0	0	0.151357	3.26468	2	1889.92	-138.301	49.347	1
High	PNAQELPSmYQR	3	6	1	IPI00027252.6	M9(Oxidation)	0	0	0.223336	3.23594	2	1450.35	-182.324	43.4504	0
High	DLQMVNISLR	7	5	1	IPI00027252.6		0	0	0.248004	3.15987	2	1189.1	-270.98	56.6996	0
High	AQVSLLIR	7	6	1	IPI00027252.6		0	0	0.154201	3.08416	2	900.117	7.02029	60.7876	0
High	LGLDYEER	8	6	1	IPI00027252.6		0	0	0.241653	2.74641	2	995.577	500.511	54.1087	0
High	mLGEALSK	1	2	1	IPI00027252.6	M1(Oxidation)	0	0	0.240532	2.43984	2	864.892	-171.179	39.5473	0
High	ESVFTVEGGHR	1	9	1	IPI00027252.6		0	0	0.151196	2.43373	2	1218.48	139.027	44.0286	0
High	VLPSIVNEVLK	3	6	1	IPI00027252.6		0	0	0.181495	2.35564	1	1210.91	-474.421	59.3447	0
High	AQFLVEK	5	3	1	IPI00027252.6		0	0.002359	0.343986	2.49423	2	835.598	725.087	47.9122	0
High	MLGEALSK	1	2	1	IPI00027252.6		0	0.002359	0.353313	1.72394	1	848.579	-543.928	42.8291	0
Medium	AIFFNR	3	9	1	IPI00027252.6		0	0.01858	0.388848	1.31464	2	767.996	115.765	54.5128	0

## Sheet: Neuro2A_details
N2A cells
Accession	Description	Score	Coverage	# Proteins	# Unique Peptides	# Peptides	# PSMs	# AAs	MW [kDa]
IPI00649084.1	Prohibitin	11.6567	21.26	4	2	2	3	207	22.9852
Probability	Sequence	# PSMs	# Proteins	# Protein Groups	Protein Group Accessions	Modifications	ΔCn	q-Value	PEP	XCorr	Charge	MH+ [Da]	ΔM [ppm]	RT [min]	# Missed Cleavages
High	FGLALAVAGGVVNSALYNVDAGHR	1	3	1	IPI00649084.1		0	0	0.111491	4.62625	3	2373.34	274.882	69.9611	0
High	AATFGLILDDVSLTHLTFGK	2	4	1	IPI00649084.1		0	0	0.131393	3.87651	2	2120.82	173.47	73.4243	0
IPI00321718.4	Prohibitin-2	310.474	60.54	4	16	16	97	299	33.2759
Probability	Sequence	# PSMs	# Proteins	# Protein Groups	Protein Group Accessions	Modifications	ΔCn	q-Value	PEP	XCorr	Charge	MH+ [Da]	ΔM [ppm]	RT [min]	# Missed Cleavages
High	IYLTADNLVLNLQDESFTR	5	2	1	IPI00321718.4		0	0	0.06921	5.47328	3	2226.6	45.1663	68.1477	0
High	IGGVQQDTILAEGLHFR	11	2	1	IPI00321718.4		0	0	0.049438	5.17837	3	1856	484.309	63.9117	0
High	DFSLILDDVAITELSFSR	11	1	1	IPI00321718.4		0	0	0.158039	5.03635	2	2043.21	445.178	78.0219	0
High	IPWFQYPIIYDIR	10	3	1	IPI00321718.4		0	0	0.10195	4.82095	2	1725.97	533.98	72.9755	0
High	LLLGAGAVAYGVR	8	2	1	IPI00321718.4		0	0	0.0598778	4.12886	2	1260.49	-28.0876	56.2859	0
High	VLSRPNAQELPSMYQR	4	4	1	IPI00321718.4		0	0	0.241295	3.83617	2	1890.74	298.586	48.2401	1
High	FNASQLITQR	8	3	1	IPI00321718.4		0	0	0.141903	3.72601	2	1178.66	277.36	52.4503	0
High	PNAQELPSMYQR	6	4	1	IPI00321718.4		0	0	0.191469	3.69094	2	1433.97	-455.192	46.1205	0
High	IVQAEGEAEAAK	3	2	1	IPI00321718.4		0	0	0.165577	3.67099	2	1216.23	-89.2921	34.9429	0
High	PNAQELPSmYQR	4	4	1	IPI00321718.4	M9(Oxidation)	0	0	0.1725	3.42706	2	1449.97	-449.755	41.4599	0
High	DLQmVNISLR	4	4	1	IPI00321718.4	M4(Oxidation)	0	0	0.33289	3.23593	2	1206.2	647.821	55.5688	0
High	DLQMVNISLR	5	4	1	IPI00321718.4		0	0	0.480464	3.18992	2	1189.69	220.436	56.4218	0
High	LGLDYEER	9	4	1	IPI00321718.4		0	0	0.319632	2.84308	2	995.454	377.148	48.8922	0
High	VLPSIVNEVLK	2	4	1	IPI00321718.4		0	0	0.468235	2.42201	2	1211.75	217.617	61.0201	0
High	AQFLVEK	1	2	1	IPI00321718.4		0	0.003854	0.512854	2.17857	2	834.038	-1144.34	46.2973	0
High	AQVSLLIR	3	1	1	IPI00321718.4		0	0.003854	0.526871	2.11829	2	899.899	-235.043	58.0956	0
High	ESVFTVEGGHR	2	2	1	IPI00321718.4		0	0.003854	0.51982	2.07144	2	1217.91	-326.571	44.4647	0
Medium	mLGEALSK	1	2	1	IPI00321718.4	M1(Oxidation)	0	0.037763	0.583096	2.13817	2	865.182	164.536	38.7374	0
